# Supplementary material for: Gut Microbiome in a Russian Cohort of Pre- and Post-Cholecystectomy Female Patients
Source: J Pers Med. 2021 Apr 12;11(4):294. doi: 10.3390/jpm11040294 (PMC8070538; doi:10.3390/jpm11040294)
Supplement: Supplementary file 1 [file jpm-11-00294-s001.zip]

Archive with 1 entries (1 files):
- jpm-11-00294-s001.pdf
